# Supplementary material for: Effect of Variable Priority Cognitive-Motor Dual-Task Training on Cognitive and Physical Function in Older Adults: A Systematic Review
Source: Brain Sci. 2026 Mar 13;16(3):308. doi: 10.3390/brainsci16030308 (PMC13024328; doi:10.3390/brainsci16030308)
Supplement: Supplementary file 1 [file brainsci-16-00308-s001.zip]

Archive with 2 entries (2 files):
- brainsci-4172967-PRISMA 2020 checklist.pdf
- brainsci-4172967-supplementary.pdf
